# Supplementary material for: CCCTC-binding factor inhibits breast cancer cell proliferation and metastasis via inactivation of the nuclear factor-kappaB pathway
Source: Oncotarget. 2017 Jul 4;8(55):93516–29. doi: 10.18632/oncotarget.18977 (PMC5706815; doi:10.18632/oncotarget.18977)
Supplement: Supplementary file 2 [file oncotarget-08-93516-s002.xlsx]

## Sheet: Differential Data
Gene Symbol	probeSet	Fold change	Regulation	Corrected p-value
EGR1	11717860_a_at	-5.8429	down	0.000723803
RAP1A	11762533_a_at	-5.66884	down	0.000230111
EGR2	11722728_a_at	-2.8379	down	0.000934712
APOL6	11732243_at	2.22792	up	0.000936168
DHRS2	11755589_a_at	-2.21853	down	0.00165945
GNB4	11723102_at	2.04695	up	0.00128349
LTB	11739657_a_at	-2.04266	down	0.000800195
TNFAIP3	11718940_a_at	-2.03783	down	0.000230111
CXCL2	11744127_at	-1.94709	down	0.000723803
ASNS	11748793_a_at	-1.93141	down	0.00129283
GBP5	11729274_a_at	-1.90839	down	0.000601848
GADD45A	11717039_a_at	-1.90727	down	0.0003567
IL1A	11725198_at	-1.84936	down	0.000601848
GDF15	11716663_a_at	-1.80993	down	0.00143064
CCL5	11753810_a_at	-1.78172	down	0.00146707
CYP1A1	11726536_at	-1.75544	down	0.000601848
HIST1H4L	11742669_s_at	-1.75361	down	0.00100502
HIST1H4K	11742669_s_at	-1.75361	down	0.00100502
HIST1H4A	11742669_s_at	-1.75361	down	0.00100502
HIST1H4B	11742669_s_at	-1.75361	down	0.00100502
HIST1H4E	11742669_s_at	-1.75361	down	0.00100502
HIST1H4F	11742669_s_at	-1.75361	down	0.00100502
HIST1H4C	11742669_s_at	-1.75361	down	0.00100502
HIST1H4D	11742669_s_at	-1.75361	down	0.00100502
HIST1H4I	11742669_s_at	-1.75361	down	0.00100502
HIST1H4J	11742669_s_at	-1.75361	down	0.00100502
HIST1H4H	11742669_s_at	-1.75361	down	0.00100502
HIST4H4	11742669_s_at	-1.75361	down	0.00100502
HIST2H4A	11742669_s_at	-1.75361	down	0.00100502
HIST2H4B	11742669_s_at	-1.75361	down	0.00100502
TRMT2B	11745229_x_at	1.74596	up	0.00163095
CH25H	11732519_at	-1.74121	down	0.00144632
KLF10	11733068_s_at	-1.73602	down	0.000783132
ATF3	11719344_a_at	-1.71786	down	0.00160581
TRIB3	11719811_a_at	-1.70631	down	0.00124326
CLDN1	11728232_a_at	-1.69812	down	0.000936168
ETV7	11762172_x_at	-1.66005	down	0.00652603
SSR3	11753962_a_at	1.65159	up	0.0013364
TAOK1	11728444_a_at	-1.64044	down	0.000952541
IL24	11754176_a_at	-1.63834	down	0.000934712
SESN2	11718325_at	-1.62259	down	0.000601848
TNKS2	11722462_a_at	-1.61461	down	0.000963863
CXCL3	11728477_at	-1.61095	down	0.00182064
BDP1	11721970_a_at	1.58792	up	0.00260548
IL7R	11751647_a_at	-1.55487	down	0.000261265
NOX5	11745288_a_at	1.55483	up	0.00141752
ARRDC4	11719761_at	-1.55045	down	0.00312525
NDP	11756560_a_at	1.54164	up	0.0143855
BEX2	11718848_a_at	-1.53018	down	0.000800195
CTH	11742278_a_at	-1.53014	down	0.0016515
ISG20	11756806_a_at	-1.52195	down	0.00148497
GTF2H3	11759419_at	1.51304	up	0.001537
PSMB2	11760100_x_at	1.50701	up	0.000601848
NR4A3	11729058_s_at	-1.5008	down	0.00687662
NEURL1B	11718464_s_at	1.49509	up	0.00255201
ABLIM1	11749709_a_at	1.49282	up	0.00180164
MDN1	11736355_at	1.49029	up	0.00186008
ARL14	11735743_at	-1.48979	down	0.00410163
TXNIP	11748543_a_at	-1.48845	down	0.000674168
H6PD	11729857_at	1.48667	up	0.0011325
RGPD6	11722814_s_at	-1.48248	down	0.0014428
RGPD5	11722814_s_at	-1.48248	down	0.0014428
RGPD8	11722814_s_at	-1.48248	down	0.0014428
RGPD2	11722814_s_at	-1.48248	down	0.0014428
RGPD1	11722814_s_at	-1.48248	down	0.0014428
RGPD4	11722814_s_at	-1.48248	down	0.0014428
RGPD3	11722814_s_at	-1.48248	down	0.0014428
RANBP2	11722814_s_at	-1.48248	down	0.0014428
LOC730755	11746283_s_at	-1.48176	down	0.0010687
KRTAP2-4	11746283_s_at	-1.48176	down	0.0010687
TBL1XR1	11716783_a_at	1.46471	up	0.00114933
NR1D2	11722087_a_at	-1.46307	down	0.00168138
NCF2	11741153_a_at	-1.46027	down	0.000601848
SOCS2	11735148_a_at	-1.45635	down	0.00209342
SEPT4	11745226_a_at	-1.45338	down	0.0039797
IL6	11746463_a_at	-1.44677	down	0.000627053
IFIH1	11724346_a_at	-1.44599	down	0.000837096
MLLT10	11754846_a_at	-1.44578	down	0.00280977
EDNRB	11747223_a_at	1.44396	up	0.00177867
ELOVL7	11738048_a_at	1.44325	up	0.00280977
TPM4	11727784_x_at	1.43833	up	0.00179275
SMC2	11745424_a_at	1.43453	up	0.00110372
KAL1	11758166_s_at	1.43417	up	0.00151381
NNMT	11744776_a_at	-1.43415	down	0.000601848
KLF4	11719633_a_at	-1.4326	down	0.000983317
CPEB4	11739733_a_at	-1.43059	down	0.00233619
CTSC	11731465_a_at	1.42517	up	0.0019622
MRRF	11760918_a_at	-1.42425	down	0.00198562
PTGER4	11725793_s_at	-1.41955	down	0.00180164
RPS6KA3	11742811_at	-1.41679	down	0.00322986
ZNFX1-AS1	11744365_a_at	-1.41529	down	0.000601848
OASL	11726364_x_at	-1.41045	down	0.000723803
DISP2	11725864_at	1.40413	up	0.00273793
KIF27	11751937_s_at	-1.40413	down	0.00241758
HIST1H2AC	11736244_s_at	-1.40111	down	0.000934712
MIR19B1	11752442_a_at	1.39743	up	0.003212
MIR17HG	11752442_a_at	1.39743	up	0.003212
MIR92A1	11752442_a_at	1.39743	up	0.003212
MIR20A	11752442_a_at	1.39743	up	0.003212
MIR19A	11752442_a_at	1.39743	up	0.003212
MIR18A	11752442_a_at	1.39743	up	0.003212
DDX58	11733149_a_at	-1.39393	down	0.000800195
FAM111B	11739933_a_at	1.39	up	0.0138187
CREBRF	11722884_at	-1.38807	down	0.00203432
G0S2	11744219_at	-1.38667	down	0.000934712
MLLT4	11756122_s_at	1.38574	up	0.00165945
MX2	11753064_a_at	-1.38571	down	0.00148509
ZNF562	11728463_a_at	-1.38389	down	0.00161028
IL29	11735904_at	-1.37995	down	0.00406432
WDR66	11746427_a_at	-1.37943	down	0.00215025
CTDSPL2	11730816_a_at	1.37895	up	0.00160581
PCIF1	11750442_s_at	-1.37607	down	0.000601848
TRAF1	11721587_at	-1.37591	down	0.00214216
CA9	11723326_at	1.3714	up	0.00258481
SCG5	11742698_at	-1.37122	down	0.000947451
OAS1	11719588_a_at	-1.37011	down	0.00272868
DHX58	11721897_a_at	-1.36963	down	0.0011325
RAD23B	11745264_a_at	-1.36712	down	0.00113798
ZNF644	11758209_s_at	1.36472	up	0.00071576
LOC648771	11756002_a_at	-1.36316	down	0.00194333
NBEAL1	11756002_a_at	-1.36316	down	0.00194333
CPNE3	11719103_at	-1.36064	down	0.00129066
LMNB1	11744888_a_at	-1.35777	down	0.0010687
TMEM170B	11731258_at	1.35681	up	0.00148509
ZFR	11723756_at	1.35626	up	0.000837096
APP	11752199_a_at	-1.35553	down	0.00503733
SLFN5	11752224_a_at	-1.35516	down	0.00413052
VPS37A	11725344_a_at	1.35464	up	0.00279635
RRM2B	11736194_a_at	-1.35438	down	0.00437301
IFIT2	11721873_at	-1.3543	down	0.0010687
HS2ST1	11729071_at	1.35381	up	0.00782429
LOC339524	11729071_at	1.35381	up	0.00782429
SLC3A2	11741582_a_at	-1.35362	down	0.000800195
ZNF169	11761471_x_at	1.35361	up	0.00554596
LUZP6	11715778_a_at	1.35346	up	0.00113141
MTPN	11715778_a_at	1.35346	up	0.00113141
ETV1	11748965_x_at	1.35325	up	0.000934712
ROBO4	11755778_a_at	-1.35098	down	0.00153123
ZNF192	11737829_at	-1.35021	down	0.00171507
BRI3BP	11759029_at	1.34782	up	0.0178031
INHBA	11746931_a_at	-1.3478	down	0.00555317
MAP3K5	11750630_s_at	1.34609	up	0.00539171
ZFP36L2	11715818_at	-1.34512	down	0.000963863
HIST2H2AA3	11742688_s_at	-1.34461	down	0.000714726
HIST2H2AA4	11742688_s_at	-1.34461	down	0.000714726
ADAM28	11740890_a_at	1.34458	up	0.00519651
RGCC	11717582_a_at	1.34399	up	0.0027198
ARG2	11728695_at	1.3439	up	0.00160581
KIF14	11731888_a_at	1.34298	up	0.000947451
ZC3H18	11747287_a_at	-1.33972	down	0.00318364
HERC6	11723128_a_at	-1.33698	down	0.000963863
FAM46A	11723686_s_at	-1.33648	down	0.00460949
UPP1	11747820_x_at	-1.33574	down	0.00162394
WRB	11739305_a_at	1.33523	up	0.00141036
JUNB	11715673_x_at	-1.33217	down	0.0139924
SDC4	11717638_at	-1.33213	down	0.000730198
PTGS2	11724037_at	-1.33213	down	0.0211235
FZD4	11719012_at	-1.33178	down	0.000800195
SPEN	11758513_s_at	-1.33144	down	0.00288648
BBS12	11727881_at	-1.32901	down	0.00131512
ENPP1	11726356_at	1.32788	up	0.0169633
GNG12	11739063_at	1.32778	up	0.00165945
RBM14	11745257_a_at	1.32751	up	0.00246443
CEBPB	11743077_s_at	-1.32657	down	0.00968048
MAP6D1	11726751_at	1.32553	up	0.00664594
POT1	11733080_a_at	1.32386	up	0.00572713
DIRAS3	11725713_a_at	1.32378	up	0.00156181
NFIX	11750645_a_at	1.32373	up	0.00116827
LOC727751	11762466_x_at	-1.32251	down	0.00413052
AGSK1	11762466_x_at	-1.32251	down	0.00413052
LOC727849	11762466_x_at	-1.32251	down	0.00413052
GBP4	11733951_at	-1.32201	down	0.00524134
GTF3C3	11761590_at	-1.32192	down	0.00199923
NFIL3	11743010_at	-1.32174	down	0.000934712
CDC27	11743400_s_at	1.32146	up	0.000982983
IL6ST	11730758_a_at	-1.32125	down	0.00458235
INSC	11747006_a_at	-1.32053	down	0.0409229
RND1	11732233_a_at	-1.32026	down	0.0270228
DUSP1	11715766_a_at	-1.31992	down	0.0027198
TUBA1A	11757913_x_at	1.31932	up	0.0044365
EPSTI1	11731181_a_at	-1.31899	down	0.00126579
CEP350	11719054_at	-1.31874	down	0.0152027
OAS2	11726201_a_at	-1.31838	down	0.0010687
BTG1	11733023_s_at	-1.31782	down	0.0010687
NOL10	11739133_a_at	1.31753	up	0.00373938
FAM82A1	11763511_a_at	1.31695	up	0.00832913
CFB	11733725_a_at	-1.3133	down	0.000875432
LTA4H	11747000_a_at	1.31324	up	0.000800195
CXADR	11753834_x_at	1.31053	up	0.000859975
SAV1	11722241_x_at	-1.3093	down	0.00141752
RAD1	11722868_a_at	1.30822	up	0.0100859
EGFR	11725104_a_at	-1.30611	down	0.00364126
ANGPTL2	11718267_a_at	-1.30591	down	0.000936168
LXN	11717465_s_at	1.30406	up	0.00171507
SRRM2	11716512_a_at	-1.30203	down	0.00113141
RSAD2	11739217_a_at	-1.30079	down	0.000627053
NUPL2	11760676_at	1.30037	up	0.010869
CASP8	11749790_a_at	1.30007	up	0.00209342
